# Supplementary material for: RRAD-reduction reveals efficacy of targeting L-type calcium channel regulation for treatment of heart failure
Source: Cardiovasc Res. 2025 Oct 1;121(14):2204–21. doi: 10.1093/cvr/cvaf169 (PMC12638741; doi:10.1093/cvr/cvaf169)
Supplement: cvaf169_Supplementary_Data [file cvaf169_supplementary_data.zip]

Archive with 8 entries (8 files):
- CVR_2025_03_26_Supp Fig Legends V5.docx
- MLPKO C702_LA_2cyc.mp4
- MLPKO C702_SA_2cycles.mp4
- RadKOMLPKO C697_LA_2cyc.mp4
- RadKOMLPKO C697_SA_2cyc.mp4
- Suppl Fig_2025_04_16_2025 V5 R1.pptx
- supplemental tables_11_22_2024.pdf
- Supplementary Text Materials and Methods v4 June Rev1.docx
